# Supplementary material for: Medical LLMs: Fine-Tuning vs. Retrieval-Augmented Generation
Source: Bioengineering (Basel). 2025 Jun 24;12(7):687. doi: 10.3390/bioengineering12070687 (PMC12292519; doi:10.3390/bioengineering12070687)
Supplement: Supplementary file 1 [file bioengineering-12-00687-s001.zip]

Archive with 1 entries (1 files):
- bioengineering-3689564-supplementary.pdf
